# Supplementary material for: SARS-CoV-2 Disinfection of Air and Surface Contamination by TiO2 Photocatalyst-Mediated Damage to Viral Morphology, RNA, and Protein
Source: Viruses. 2021 May 20;13(5):942. doi: 10.3390/v13050942 (PMC8161138; doi:10.3390/v13050942)
Supplement: Supplementary file 1 [file viruses-13-00942-s001.zip]

Archive with 1 entries (1 files):
- viruses-1176387-supplementary.pdf
